# Supplementary material for: MultiRankSeq: Multiperspective Approach for RNAseq Differential Expression Analysis and Quality Control
Source: Biomed Res Int. 2014 May 27;2014:248090. doi: 10.1155/2014/248090 (PMC4058234; doi:10.1155/2014/248090)
Supplement: Supplementary file 1 — Supplementary Table S1: Summary of Intenuity pathway analysis results. [file 248090.f1.xlsx]

## Sheet: Sheet1
		deseq				edgeR						bayseq					all
network		1 Neurological Disease, Skeletal and Muscular Disorders, Psychological Disorders 45				1 Humoral Immune Response, Protein Synthesis, Inflammatory Response 42						1 Connective Tissue Disorders, Dermatological Diseases and Conditions, Developmental Disorder 41					1 Connective Tissue Disorders, Dermatological Diseases and Conditions, Developmental Disorder 41
		2 Cell Cycle, Cellular Assembly and Organization, DNA Replication, Recombination, and Repair 44				2 Developmental Disorder, Hereditary Disorder, Immunological Disease 38						2 Connective Tissue Disorders, Skeletal and Muscular Disorders, Organ Morphology 30					2 Cell Death and Survival, Cellular Function and Maintenance, Cellular Growth and Proliferation 19
		3 Embryonic Development, Organismal Development, Organ Morphology 41				3 Organ Morphology, Skeletal and Muscular System Development and Function, Neurological Disease 37						3 Nervous System Development and Function, Cell-To-Cell Signaling and Interaction, Cellular Assembly and Organization 19					3 Endocrine System Development and Function, Energy Production, Lipid Metabolism 11
		4 Cell-To-Cell Signaling and Interaction, Hematological System Development and Function, Immune Cell Trafficking 35				4 Lipid Metabolism, Small Molecule Biochemistry, Cell Signaling 36						4 Organismal Injury and Abnormalities, Cardiovascular Disease, Psychological Disorders 8					4 Cellular Development, Nervous System Development and Function, Tissue Development 3
		5 Cell Cycle, Cellular Movement, DNA Replication, Recombination, and Repair 35				5 Dermatological Diseases and Conditions, Inflammatory Disease, Inflammatory Response 36						5 Cellular Development, Nervous System Development and Function, Tissue Development 2					5 Behavior, Nervous System Development and Function, Psychological Disorders 3
Diseases and Disorders		Inflammatory Response 2.20E-41 - 2.42E-07 270				Inflammatory Response 1.21E-25 - 2.10E-05 179						Connective Tissue Disorders 1.25E-06 - 4.94E-02 14					Connective Tissue Disorders 2.26E-07 - 2.87E-02 12
		Endocrine System Disorders 4.23E-36 - 1.14E-07 138				Cancer 7.08E-24 - 2.60E-05 387						Developmental Disorder 4.50E-06 - 2.82E-02 8					Dermatological Diseases and Conditions 4.08E-06 - 3.81E-02 14
		Gastrointestinal Disease 4.23E-36 - 1.89E-07 394				Organismal Injury and Abnormalities 7.08E-24 - 2.66E-05 203						Skeletal and Muscular Disorders 4.50E-06 - 4.94E-02 17					Developmental Disorder 1.37E-05 - 3.92E-02 6
		Immunological Disease 4.23E-36 - 2.50E-07 266				Reproductive System Disease 7.08E-24 - 8.96E-06 168						Dermatological Diseases and Conditions 1.58E-05 - 4.94E-02 16					Skeletal and Muscular Disorders 1.37E-05 - 3.92E-02 14
		Metabolic Disease 4.23E-36 - 4.74E-20 142				Immunological Disease 6.05E-18 - 2.66E-05 183						Hereditary Disorder 6.23E-05 - 4.22E-02 12					Hereditary Disorder 3.18E-05 - 3.92E-02 13
Molecular and Cellular Functions		Cell-To-Cell Signaling and Interaction 2.20E-41 - 2.79E-07 248				Cell-To-Cell Signaling and Interaction 3.02E-27 - 2.66E-05 170						Cellular Development 1.28E-03 - 4.70E-02 13					Cellular Development 6.57E-04 - 4.96E-02 8
		Cellular Function and Maintenance 2.33E-38 - 2.74E-07 293				Cellular Movement 8.95E-21 - 2.84E-05 167						Post-Translational Modification 1.96E-03 - 2.53E-03 3					Post-Translational Modification 1.01E-03 - 1.82E-03 3
		Cellular Development 4.51E-33 - 2.58E-07 340				Cell Death and Survival 6.01E-18 - 2.58E-05 227						Protein Degradation 1.96E-03 - 1.96E-03 2					Protein Degradation 1.01E-03 - 1.01E-03 2
		Cellular Growth and Proliferation 4.51E-33 - 2.58E-07 381				Cellular Compromise 6.01E-18 - 2.48E-06 61						Protein Synthesis 1.96E-03 - 4.22E-02 4					Protein Synthesis 1.01E-03 - 3.04E-02 4
		Cellular Movement 5.39E-32 - 2.77E-07 225				Cellular Growth and Proliferation 9.45E-18 - 2.50E-05 240						Amino Acid Metabolism 2.53E-03 - 3.73E-02 2					Cellular Movement 1.17E-03 - 4.79E-02 10
Physiological System Development and Function		Hematological System Development and Function 2.20E-41 - 2.77E-07 288				Hematological System Development and Function 1.21E-25 - 2.84E-05 163						Skeletal and Muscular System Development and Function 3.52E-04 - 4.22E-02 5					Skeletal and Muscular System Development and Function 9.50E-05 - 4.79E-02 5
		Immune Cell Trafficking 2.20E-41 - 2.77E-07 195				Immune Cell Trafficking 1.21E-25 - 2.84E-05 122						Tissue Development 3.52E-04 - 4.94E-02 20					Tissue Development 9.50E-05 - 4.62E-02 14
		Tissue Morphology 2.97E-35 - 1.64E-07 225				Humoral Immune Response 1.55E-15 - 2.49E-05 64						Hair and Skin Development and Function 6.44E-04 - 4.46E-02 5					Connective Tissue Development and Function 3.24E-04 - 4.62E-02 4
		Hematopoiesis 6.52E-24 - 2.24E-07 159				Tissue Morphology 4.08E-15 - 1.78E-05 129						Organ Morphology 6.44E-04 - 4.83E-02 12					Embryonic Development 3.24E-04 - 4.79E-02 7
		Humoral Immune Response 6.73E-24 - 1.92E-07 116				Cell-mediated Immune Response 4.38E-14 - 2.10E-05 76						Connective Tissue Development and Function 8.67E-04 - 4.22E-02 4					Organ Development 3.24E-04 - 4.62E-02 10
Top Canonical Pathways		T Helper Cell Differentiation 2.18E-12 21/72				Atherosclerosis Signaling 5.8E-10 20/139						Atherosclerosis Signaling 2.53E-04 4/139					Atherosclerosis Signaling 6.79E-05 4/139
		Crosstalk between Dendritic Cells and Natural Killer Cells 8.06E-11 22/106				Agranulocyte Adhesion and Diapedesis 1.58E-09 24/192						Inhibition of Matrix Metalloproteases 4.37E-03 2/40 (0.05)					Inhibition of Matrix Metalloproteases 2.27E-03 2/40 (0.05)
		iCOS-iCOSL Signaling in T Helper Cells 2.78E-09 22/126				Granulocyte Adhesion and Diapedesis 1.23E-08 22/182						Granulocyte Adhesion and Diapedesis 9.68E-03 3/182					Granulocyte Adhesion and Diapedesis 3.81E-03 3/182
		Pathogenesis of Multiple Sclerosis 1.42E-08 7/10 (0.7)				Primary Immunodeficiency Signaling 3.16E-08 12/64						Agranulocyte Adhesion and Diapedesis 1.14E-02 3/192					Agranulocyte Adhesion and Diapedesis 4.52E-03 3/192
		Natural Killer Cell Signaling 2.54E-08 21/118				Crosstalk between Dendritic Cells and Natural Killer Cells 6.6E-08 15/106						Glycoaminoglycan-protein Linkage Region Biosynthesis 2.01E-02 1/16					Bladder Cancer Signaling 1.13E-02 2/97

## Sheet: Sheet2
Table S1 Summary of Intenuity pathway analysis results
	DESeq (N=968)	edgeR (N=640)	baySeq (N=55)	Overlapped (N=39)	DESeq Only (N=496)	edgeR Only (N=156)
Top Networks	Neurological Disease, Skeletal and Muscular Disorders, Psychological Disorders (Score=45, n=32)	Humoral Immune Response, Protein Synthesis, Inflammatory Response (Score=42, n=28)	Connective Tissue Disorders, Dermatological Diseases and Conditions, Developmental Disorder (Score=41, n=18)	Connective Tissue Disorders, Dermatological Diseases and Conditions, Developmental Disorder (Score=41, n=17)	Cell Cycle, Cellular Assembly and Organization, DNA Replication, Recombination, and Repair (Score=50, n=30)	Cardiovascular Disease, Organismal Injury and Abnormalities, Cellular Movement (Score=53, n=26)
	Cell Cycle, Cellular Assembly and Organization, DNA Replication, Recombination, and Repair (Score=44, n=31)	Developmental Disorder, Hereditary Disorder, Immunological Disease (Score=38, n=27)	Connective Tissue Disorders, Skeletal and Muscular Disorders, Organ Morphology (Score=30, n=14)	Cell Death and Survival, Cellular Function and Maintenance, Cellular Growth and Proliferation (Score=19, n=9)	DNA Replication, Recombination, and Repair, Cell Cycle, Cellular Assembly and Organization (Score=45, n=28)	Dermatological Diseases and Conditions, Developmental Disorder, Organismal Injury and Abnormalities (Score=49, n=24)
	Embryonic Development, Organismal Development, Organ Morphology (Score=41, n=30)	Organ Morphology, Skeletal and Muscular System Development and Function, Neurological Disease (Score=37, n=26)	Nervous System Development and Function, Cell-To-Cell Signaling and Interaction, Cellular Assembly and Organization (Score=19, n=10)	Endocrine System Development and Function, Energy Production, Lipid Metabolism (Score=11, n=6)	Cell Cycle, DNA Replication, Recombination, and Repair, Cellular Assembly and Organization (Score=40, n=26)	Connective Tissue Disorders, Dermatological Diseases and Conditions, Developmental Disorder (Score=33, n=18)
	Cell-To-Cell Signaling and Interaction, Hematological System Development and Function, Immune Cell Trafficking (Score=35, n=27)	Lipid Metabolism, Small Molecule Biochemistry, Cell Signaling (Score=36, n=25)	Organismal Injury and Abnormalities, Cardiovascular Disease, Psychological Disorders (Score=8, n=5)	Cellular Development, Nervous System Development and Function, Tissue Development (Score=3, n=1)	Lymphoid Tissue Structure and Development, Organ Morphology, Tissue Morphology (Score=32, n=23)	Cancer, Cellular Development, Cellular Growth and Proliferation (Score=23, n=14)
	Cell Cycle, Cellular Movement, DNA Replication, Recombination, and Repair (Score=35, n=27)	Dermatological Diseases and Conditions, Inflammatory Disease, Inflammatory Response (Score=36, n=25)	Cellular Development, Nervous System Development and Function, Tissue Development (Score=82, n=1)	Behavior, Nervous System Development and Function, Psychological Disorders (Score=3, n=1)	Hematological System Development and Function, Tissue Morphology, Cell Morphology (Score=32, n=22)	Embryonic Development, Organismal Development, Tissue Development (Score=21, n=13)
Top Functions	Cell-To-Cell Signaling and Interaction (p=2.79E-07, n=248)	Cell-To-Cell Signaling and Interaction (p=2.66E-05, n=170)	Cellular Development (p=4.70E-02, n=13)	Cellular Development (p=4.96E-02, n=8)	Cellular Function and Maintenance (p=5.24E-04, n=154)	Cellular Movement (p=1.20E-02, n=48)
	Cellular Function and Maintenance (p=2.74E-07, n=293)	Cellular Movement (p=2.84E-05, n=167)	Post-Translational Modification (p=2.53E-03, n=3)	Post-Translational Modification (p=1.82E-03, n=3)	Cell Cycle (p=5.58E-04, n=98)	Cell Death and Survival (p=1.44E-02, n=56)
	Cellular Development (p=2.58E-07, n=340)	Cell Death and Survival (p=2.58E-05, n=227)	Protein Degradation (p=1.96E-03, n=2)	Protein Degradation (p=1.01E-03, n=2)	Cellular Assembly and Organization (p=5.24E-04, n=90)	Cellular Growth and Proliferation (p=1.44E-02, n=59)
	Cellular Growth and Proliferation (p=2.58E-07, n=381)	Cellular Compromise (p=2.48E-05, n=61)	Protein Synthesis (p=4.22E-02, n=4)	Protein Synthesis (p=3.04E-02, n=4)	DNA Replication, Recombination, and Repair (p=5.58E-04, n=50)	Cell-To-Cell Signaling and Interaction (p=1.44E-02, n=53)
	Cellular Movement (p=2.77E-07, n=225)	Cellular Growth and Proliferation (p=2.50E-05, n=240)	Amino Acid Metabolism (p=3.73E-02, n=2)	Cellular Movement (p=4.79E-02, n=10)	Cellular Growth and Proliferation (p=5.52E-04, n=194)	Cellular Assembly and Organization (p=1.30E-02, n=38)
Top Canonical Pathways	T Helper Cell Differentiation (p=2.18E-12)	Atherosclerosis Signaling (p=5.8E-10)	Atherosclerosis Signaling (p=2.53E-4)	Atherosclerosis Signaling (p=6.79E-05)	Natural Killer Cell Signaling (p=1.14E-05)	Primary Immunodeficiency Signaling (p=1.94E-06)
	Crosstalk between Dendritic Cells and Natural Killer Cells (p=8.06E-11)	Agranulocyte Adhesion and Diapedesis (p=1.58E-09)	Inhibition of Matrix Metalloproteases (p=4.37E-3)	Inhibition of Matrix Metalloproteases (p=2.27E-03)	CD28 Signaling in T Helper Cells (p=1.96E-05)	Atherosclerosis Signaling (p=2.55E-04)
	iCOS-iCOSL Signaling in T Helper Cells (p=2.78E-09)	Granulocyte Adhesion and Diapedesis (p=1.23E-08)	Granulocyte Adhesion and Diapedesis (p=9.68E-3)	Granulocyte Adhesion and Diapedesis (p=3.81E-03)	Mitotic Roles of Polo-Like Kinase (p=2.7E-05)	Intrinsic Prothrombin Activation Pathway (p=1.05E-03)
	Pathogenesis of Multiple Sclerosis (p=1.42E-08)	Primary Immunodeficiency Signaling (p=3.16E-08)	Agranulocyte Adhesion and Diapedesis (p=1.14E-2)	Agranulocyte Adhesion and Diapedesis (p=4.52E-03)	T Helper Cell Differentiation (p=3.44E-05)	B Cell Development (p=1.56E-03)
	Natural Killer Cell Signaling (p=2.54E-08)	Crosstalk between Dendritic Cells and Natural Killer Cells (p=6.6E-08)	Glycoaminoglycan-protein Linkage Region Biosynthesis (p=2.01E-2)	Bladder Cancer Signaling (p=1.13E-02)	iCOS-iCOSL Signaling in T Helper Cells (p=4.61E-05)	Dendritic Cell Maturation (p=1.84E-03)
